# Supplementary material for: Cross-Linking and Functional Analyses for Dimerization of a Cysteine Mutant of Glycine Transporter 1
Source: Int J Mol Sci. 2022 Dec 18;23(24):16157. doi: 10.3390/ijms232416157 (PMC9781295; doi:10.3390/ijms232416157)
Supplement: Supplementary file 1 [file ijms-23-16157-s001.zip]

Archive with 1 entries (1 files):
- ijms-2047985-supplementary.pdf
